# Supplementary material for: O304 ameliorates hyperglycemia in mice by dually promoting muscle glucose effectiveness and preserving β-cell function
Source: Commun Biol. 2023 Aug 25;6:877. doi: 10.1038/s42003-023-05255-6 (PMC10457357; doi:10.1038/s42003-023-05255-6)
Supplement: Supplementary file 3 — Supplementary Data 1 [file 42003_2023_5255_MOESM3_ESM.xlsx]

## Sheet: Figure-1a_line
Experiment	ID	Series	Day	Assay	Value
#1875	#1875-416	Control	1	BG_6h	8.3
#1875	#1875-416	Control	5	BG_6h	9.7
#1875	#1875-416	Control	8	BG_6h	9.2
#1875	#1875-416	Control	11	BG_6h	7.7
#1875	#1875-416	Control	15	BG_6h	8
#1875	#1875-416	Control	18	BG_6h	8.8
#1875	#1875-416	Control	22	BG_6h	9
#1875	#1875-416	Control	25	BG_6h	9.5
#1875	#1875-421	Control	1	BG_6h	8.9
#1875	#1875-421	Control	5	BG_6h	11.1
#1875	#1875-421	Control	8	BG_6h	8.5
#1875	#1875-421	Control	11	BG_6h	10.2
#1875	#1875-421	Control	15	BG_6h	7.7
#1875	#1875-421	Control	18	BG_6h	8.3
#1875	#1875-421	Control	22	BG_6h	8.5
#1875	#1875-421	Control	25	BG_6h	9.7
#1875	#1875-391	Control	1	BG_6h	9.4
#1875	#1875-391	Control	5	BG_6h	8.7
#1875	#1875-391	Control	8	BG_6h	8.5
#1875	#1875-391	Control	11	BG_6h	9.3
#1875	#1875-391	Control	15	BG_6h	7.7
#1875	#1875-391	Control	18	BG_6h	9.1
#1875	#1875-391	Control	22	BG_6h	9.3
#1875	#1875-391	Control	25	BG_6h	8.6
#1875	#1875-396	Control	1	BG_6h	8.5
#1875	#1875-396	Control	5	BG_6h	8.5
#1875	#1875-396	Control	8	BG_6h	11.4
#1875	#1875-396	Control	11	BG_6h	9.8
#1875	#1875-396	Control	15	BG_6h	9.5
#1875	#1875-396	Control	18	BG_6h	8.2
#1875	#1875-396	Control	22	BG_6h	9.8
#1875	#1875-396	Control	25	BG_6h	8.3
#1875	#1875-401	Control	1	BG_6h	9.3
#1875	#1875-401	Control	5	BG_6h	9.5
#1875	#1875-401	Control	8	BG_6h	8.9
#1875	#1875-401	Control	11	BG_6h	7.8
#1875	#1875-401	Control	15	BG_6h	8.2
#1875	#1875-401	Control	18	BG_6h	10.2
#1875	#1875-401	Control	22	BG_6h	8.3
#1875	#1875-401	Control	25	BG_6h	10
#1875	#1875-406	Control	1	BG_6h	8.6
#1875	#1875-406	Control	5	BG_6h	9
#1875	#1875-406	Control	8	BG_6h	9.5
#1875	#1875-406	Control	11	BG_6h	9.5
#1875	#1875-406	Control	15	BG_6h	9.2
#1875	#1875-406	Control	18	BG_6h	10.1
#1875	#1875-406	Control	22	BG_6h	10.8
#1875	#1875-406	Control	25	BG_6h	8.5
#1875	#1875-382	STZ	1	BG_6h	8.4
#1875	#1875-382	STZ	5	BG_6h	12
#1875	#1875-382	STZ	8	BG_6h	12.2
#1875	#1875-382	STZ	11	BG_6h	18
#1875	#1875-382	STZ	15	BG_6h	21.3
#1875	#1875-382	STZ	18	BG_6h	23.2
#1875	#1875-382	STZ	22	BG_6h	24.4
#1875	#1875-382	STZ	25	BG_6h	26.2
#1875	#1875-383	STZ	1	BG_6h	8.7
#1875	#1875-383	STZ	5	BG_6h	14.9
#1875	#1875-383	STZ	8	BG_6h	15.3
#1875	#1875-383	STZ	11	BG_6h	23.3
#1875	#1875-383	STZ	15	BG_6h	25
#1875	#1875-383	STZ	18	BG_6h	21.6
#1875	#1875-383	STZ	22	BG_6h	27.1
#1875	#1875-383	STZ	25	BG_6h	29.2
#1875	#1875-384	STZ	1	BG_6h	9.2
#1875	#1875-384	STZ	5	BG_6h	13.8
#1875	#1875-384	STZ	8	BG_6h	16.9
#1875	#1875-384	STZ	11	BG_6h	20.6
#1875	#1875-384	STZ	15	BG_6h	22.5
#1875	#1875-384	STZ	18	BG_6h	15.6
#1875	#1875-384	STZ	22	BG_6h	23
#1875	#1875-384	STZ	25	BG_6h	26.7
#1875	#1875-385	STZ	1	BG_6h	10.1
#1875	#1875-385	STZ	5	BG_6h	13
#1875	#1875-385	STZ	8	BG_6h	17.4
#1875	#1875-385	STZ	11	BG_6h	19.1
#1875	#1875-385	STZ	15	BG_6h	23.8
#1875	#1875-385	STZ	18	BG_6h	22.6
#1875	#1875-385	STZ	22	BG_6h	24.5
#1875	#1875-385	STZ	25	BG_6h	28.7
#1875	#1875-417	STZ	1	BG_6h	7.7
#1875	#1875-417	STZ	5	BG_6h	11.3
#1875	#1875-417	STZ	8	BG_6h	13.7
#1875	#1875-417	STZ	11	BG_6h	18.5
#1875	#1875-417	STZ	15	BG_6h	17.5
#1875	#1875-417	STZ	18	BG_6h	22
#1875	#1875-417	STZ	22	BG_6h	26.6
#1875	#1875-417	STZ	25	BG_6h	23.3
#1875	#1875-418	STZ	1	BG_6h	6.8
#1875	#1875-418	STZ	5	BG_6h	13.1
#1875	#1875-418	STZ	8	BG_6h	17.6
#1875	#1875-418	STZ	11	BG_6h	20.7
#1875	#1875-418	STZ	15	BG_6h	20.3
#1875	#1875-418	STZ	18	BG_6h	23.8
#1875	#1875-418	STZ	22	BG_6h	26.5
#1875	#1875-418	STZ	25	BG_6h	24.4
#1875	#1875-419	STZ	1	BG_6h	8.1
#1875	#1875-419	STZ	5	BG_6h	11.5
#1875	#1875-419	STZ	8	BG_6h	16.3
#1875	#1875-419	STZ	11	BG_6h	21.6
#1875	#1875-419	STZ	15	BG_6h	23.5
#1875	#1875-419	STZ	18	BG_6h	26.5
#1875	#1875-419	STZ	22	BG_6h	26.6
#1875	#1875-419	STZ	25	BG_6h	26.2
#1875	#1875-420	STZ	1	BG_6h	9.4
#1875	#1875-420	STZ	5	BG_6h	11.1
#1875	#1875-420	STZ	8	BG_6h	12.4
#1875	#1875-420	STZ	11	BG_6h	17.8
#1875	#1875-420	STZ	15	BG_6h	20.6
#1875	#1875-420	STZ	18	BG_6h	25
#1875	#1875-420	STZ	22	BG_6h	21.6
#1875	#1875-420	STZ	25	BG_6h	21.8
#1875	#1875-372	STZ - O304(0.25)	1	BG_6h	7.3
#1875	#1875-372	STZ - O304(0.25)	5	BG_6h	11.4
#1875	#1875-372	STZ - O304(0.25)	8	BG_6h	7.5
#1875	#1875-372	STZ - O304(0.25)	11	BG_6h	8.6
#1875	#1875-372	STZ - O304(0.25)	15	BG_6h	8.2
#1875	#1875-372	STZ - O304(0.25)	18	BG_6h	10.8
#1875	#1875-372	STZ - O304(0.25)	22	BG_6h	13.8
#1875	#1875-372	STZ - O304(0.25)	25	BG_6h	15
#1875	#1875-373	STZ - O304(0.25)	1	BG_6h	9
#1875	#1875-373	STZ - O304(0.25)	5	BG_6h	13.1
#1875	#1875-373	STZ - O304(0.25)	8	BG_6h	9.5
#1875	#1875-373	STZ - O304(0.25)	11	BG_6h	8.9
#1875	#1875-373	STZ - O304(0.25)	15	BG_6h	8
#1875	#1875-373	STZ - O304(0.25)	18	BG_6h	9.9
#1875	#1875-373	STZ - O304(0.25)	22	BG_6h	10.1
#1875	#1875-373	STZ - O304(0.25)	25	BG_6h	18.8
#1875	#1875-374	STZ - O304(0.25)	1	BG_6h	8.9
#1875	#1875-374	STZ - O304(0.25)	5	BG_6h	11.5
#1875	#1875-374	STZ - O304(0.25)	8	BG_6h	8.5
#1875	#1875-374	STZ - O304(0.25)	11	BG_6h	10.3
#1875	#1875-374	STZ - O304(0.25)	15	BG_6h	11.7
#1875	#1875-374	STZ - O304(0.25)	18	BG_6h	11.1
#1875	#1875-374	STZ - O304(0.25)	22	BG_6h	11.5
#1875	#1875-374	STZ - O304(0.25)	25	BG_6h	13.9
#1875	#1875-375	STZ - O304(0.25)	1	BG_6h	9
#1875	#1875-375	STZ - O304(0.25)	5	BG_6h	10.9
#1875	#1875-375	STZ - O304(0.25)	8	BG_6h	7.7
#1875	#1875-375	STZ - O304(0.25)	11	BG_6h	8.2
#1875	#1875-375	STZ - O304(0.25)	15	BG_6h	11.9
#1875	#1875-375	STZ - O304(0.25)	18	BG_6h	12.2
#1875	#1875-375	STZ - O304(0.25)	22	BG_6h	13.9
#1875	#1875-375	STZ - O304(0.25)	25	BG_6h	16.1
#1875	#1875-392	STZ - O304(0.25)	1	BG_6h	9.9
#1875	#1875-392	STZ - O304(0.25)	5	BG_6h	12.4
#1875	#1875-392	STZ - O304(0.25)	8	BG_6h	10.4
#1875	#1875-392	STZ - O304(0.25)	11	BG_6h	10.4
#1875	#1875-392	STZ - O304(0.25)	15	BG_6h	10
#1875	#1875-392	STZ - O304(0.25)	18	BG_6h	9.8
#1875	#1875-392	STZ - O304(0.25)	22	BG_6h	8
#1875	#1875-392	STZ - O304(0.25)	25	BG_6h	9.4
#1875	#1875-393	STZ - O304(0.25)	1	BG_6h	9.7
#1875	#1875-393	STZ - O304(0.25)	5	BG_6h	10.8
#1875	#1875-393	STZ - O304(0.25)	8	BG_6h	9.4
#1875	#1875-393	STZ - O304(0.25)	11	BG_6h	9.4
#1875	#1875-393	STZ - O304(0.25)	15	BG_6h	12.3
#1875	#1875-393	STZ - O304(0.25)	18	BG_6h	12.5
#1875	#1875-393	STZ - O304(0.25)	22	BG_6h	11.8
#1875	#1875-393	STZ - O304(0.25)	25	BG_6h	15.3
#1875	#1875-394	STZ - O304(0.25)	1	BG_6h	10.5
#1875	#1875-394	STZ - O304(0.25)	5	BG_6h	12.4
#1875	#1875-394	STZ - O304(0.25)	8	BG_6h	10
#1875	#1875-394	STZ - O304(0.25)	11	BG_6h	11.7
#1875	#1875-394	STZ - O304(0.25)	15	BG_6h	18.4
#1875	#1875-394	STZ - O304(0.25)	18	BG_6h	15
#1875	#1875-394	STZ - O304(0.25)	22	BG_6h	12.8
#1875	#1875-394	STZ - O304(0.25)	25	BG_6h	19.8
#1875	#1875-395	STZ - O304(0.25)	1	BG_6h	9.2
#1875	#1875-395	STZ - O304(0.25)	5	BG_6h	12.4
#1875	#1875-395	STZ - O304(0.25)	8	BG_6h	8.7
#1875	#1875-395	STZ - O304(0.25)	11	BG_6h	12.8
#1875	#1875-395	STZ - O304(0.25)	15	BG_6h	13.5
#1875	#1875-395	STZ - O304(0.25)	18	BG_6h	12
#1875	#1875-395	STZ - O304(0.25)	22	BG_6h	10.4
#1875	#1875-395	STZ - O304(0.25)	25	BG_6h	11
#1875	#1875-371	STZ - O304(0.5)	1	BG_6h	8.9
#1875	#1875-371	STZ - O304(0.5)	5	BG_6h	11.3
#1875	#1875-371	STZ - O304(0.5)	8	BG_6h	8.1
#1875	#1875-371	STZ - O304(0.5)	11	BG_6h	9.7
#1875	#1875-371	STZ - O304(0.5)	15	BG_6h	9.4
#1875	#1875-371	STZ - O304(0.5)	18	BG_6h	10.4
#1875	#1875-371	STZ - O304(0.5)	22	BG_6h	12.5
#1875	#1875-371	STZ - O304(0.5)	25	BG_6h	18.4
#1875	#1875-376	STZ - O304(0.5)	1	BG_6h	8.4
#1875	#1875-376	STZ - O304(0.5)	5	BG_6h	12.7
#1875	#1875-376	STZ - O304(0.5)	8	BG_6h	5.6
#1875	#1875-376	STZ - O304(0.5)	11	BG_6h	6.9
#1875	#1875-376	STZ - O304(0.5)	15	BG_6h	10
#1875	#1875-376	STZ - O304(0.5)	18	BG_6h	8.9
#1875	#1875-376	STZ - O304(0.5)	22	BG_6h	7.2
#1875	#1875-376	STZ - O304(0.5)	25	BG_6h	9.3
#1875	#1875-381	STZ - O304(0.5)	1	BG_6h	8.5
#1875	#1875-381	STZ - O304(0.5)	5	BG_6h	11.2
#1875	#1875-381	STZ - O304(0.5)	8	BG_6h	7.8
#1875	#1875-381	STZ - O304(0.5)	11	BG_6h	10.3
#1875	#1875-381	STZ - O304(0.5)	15	BG_6h	6.8
#1875	#1875-381	STZ - O304(0.5)	18	BG_6h	7
#1875	#1875-381	STZ - O304(0.5)	22	BG_6h	7.2
#1875	#1875-381	STZ - O304(0.5)	25	BG_6h	7.4
#1875	#1875-386	STZ - O304(0.5)	1	BG_6h	7.3
#1875	#1875-386	STZ - O304(0.5)	5	BG_6h	10.8
#1875	#1875-386	STZ - O304(0.5)	8	BG_6h	10.2
#1875	#1875-386	STZ - O304(0.5)	11	BG_6h	10.7
#1875	#1875-386	STZ - O304(0.5)	15	BG_6h	12.4
#1875	#1875-386	STZ - O304(0.5)	18	BG_6h	9.2
#1875	#1875-386	STZ - O304(0.5)	22	BG_6h	9.9
#1875	#1875-386	STZ - O304(0.5)	25	BG_6h	11.4
#1875	#1875-407	STZ - O304(0.5)	1	BG_6h	10.1
#1875	#1875-407	STZ - O304(0.5)	5	BG_6h	11.3
#1875	#1875-407	STZ - O304(0.5)	8	BG_6h	7
#1875	#1875-407	STZ - O304(0.5)	11	BG_6h	6.8
#1875	#1875-407	STZ - O304(0.5)	15	BG_6h	6
#1875	#1875-407	STZ - O304(0.5)	18	BG_6h	12.4
#1875	#1875-407	STZ - O304(0.5)	22	BG_6h	8.7
#1875	#1875-407	STZ - O304(0.5)	25	BG_6h	9.5
#1875	#1875-408	STZ - O304(0.5)	1	BG_6h	10.7
#1875	#1875-408	STZ - O304(0.5)	5	BG_6h	12.5
#1875	#1875-408	STZ - O304(0.5)	8	BG_6h	7.6
#1875	#1875-408	STZ - O304(0.5)	11	BG_6h	6.5
#1875	#1875-408	STZ - O304(0.5)	15	BG_6h	5.8
#1875	#1875-408	STZ - O304(0.5)	18	BG_6h	14.4
#1875	#1875-409	STZ - O304(0.5)	1	BG_6h	9.7
#1875	#1875-409	STZ - O304(0.5)	8	BG_6h	7.3
#1875	#1875-409	STZ - O304(0.5)	11	BG_6h	10.5
#1875	#1875-409	STZ - O304(0.5)	15	BG_6h	9.4
#1875	#1875-409	STZ - O304(0.5)	18	BG_6h	10.4
#1875	#1875-409	STZ - O304(0.5)	22	BG_6h	9.4
#1875	#1875-409	STZ - O304(0.5)	25	BG_6h	12.8
#1875	#1875-410	STZ - O304(0.5)	1	BG_6h	10.3
#1875	#1875-410	STZ - O304(0.5)	5	BG_6h	13.5
#1875	#1875-410	STZ - O304(0.5)	8	BG_6h	6.9
#1875	#1875-410	STZ - O304(0.5)	11	BG_6h	8.6
#1875	#1875-410	STZ - O304(0.5)	15	BG_6h	8.8
#1875	#1875-410	STZ - O304(0.5)	18	BG_6h	7.4
#1875	#1875-410	STZ - O304(0.5)	22	BG_6h	7.3
#1875	#1875-410	STZ - O304(0.5)	25	BG_6h	9.8

## Sheet: Figure-1a_AUC
Experiment	ID	Series	Days	Assay	Value
#1875	#1875-382	STZ	5-25	BG_6h_AUC	158.05
#1875	#1875-383	STZ	5-25	BG_6h_AUC	153.55
#1875	#1875-385	STZ	5-25	BG_6h_AUC	169.75
#1875	#1875-391	Control	5-25	BG_6h_AUC	1.35
#1875	#1875-396	Control	5-25	BG_6h_AUC	19.95
#1875	#1875-401	Control	5-25	BG_6h_AUC	-13.3
#1875	#1875-406	Control	5-25	BG_6h_AUC	13.35
#1875	#1875-416	Control	5-25	BG_6h_AUC	-20.35
#1875	#1875-417	STZ	5-25	BG_6h_AUC	163.1
#1875	#1875-418	STZ	5-25	BG_6h_AUC	166.6
#1875	#1875-420	STZ	5-25	BG_6h_AUC	162.05
#1875	#1875-421	Control	5-25	BG_6h_AUC	-43.85
#1875	#1875-371	STZ - O304(0.5)	5-25	BG_6h_AUC	-10.15
#1875	#1875-372	STZ - O304(0.25)	5-25	BG_6h_AUC	-21
#1875	#1875-373	STZ - O304(0.25)	5-25	BG_6h_AUC	-56.5
#1875	#1875-374	STZ - O304(0.25)	5-25	BG_6h_AUC	-10.3
#1875	#1875-375	STZ - O304(0.25)	5-25	BG_6h_AUC	7.3
#1875	#1875-376	STZ - O304(0.5)	5-25	BG_6h_AUC	-88.7
#1875	#1875-381	STZ - O304(0.5)	5-25	BG_6h_AUC	-63.15
#1875	#1875-386	STZ - O304(0.5)	5-25	BG_6h_AUC	-4.4
#1875	#1875-392	STZ - O304(0.25)	5-25	BG_6h_AUC	-50.4
#1875	#1875-393	STZ - O304(0.25)	5-25	BG_6h_AUC	12.35
#1875	#1875-394	STZ - O304(0.25)	5-25	BG_6h_AUC	32.95
#1875	#1875-395	STZ - O304(0.25)	5-25	BG_6h_AUC	-16.35
#1875	#1875-407	STZ - O304(0.5)	5-25	BG_6h_AUC	-55.15
#1875	#1875-409	STZ - O304(0.5)	5-25	BG_6h_AUC	-175.15
#1875	#1875-410	STZ - O304(0.5)	5-25	BG_6h_AUC	-102

## Sheet: Figure-1b_line
Experiment	ID	Series	Day	Assay	Value
#1875	#1875-416	Control	1	Ins_6h	1.188
#1875	#1875-416	Control	5	Ins_6h	1
#1875	#1875-416	Control	8	Ins_6h	1
#1875	#1875-416	Control	11	Ins_6h	1.551
#1875	#1875-416	Control	15	Ins_6h	1.257
#1875	#1875-416	Control	18	Ins_6h	1.664
#1875	#1875-416	Control	22	Ins_6h	1.881
#1875	#1875-416	Control	25	Ins_6h	2.092
#1875	#1875-421	Control	1	Ins_6h	1.092
#1875	#1875-421	Control	5	Ins_6h	1.7
#1875	#1875-421	Control	8	Ins_6h	1.7
#1875	#1875-421	Control	11	Ins_6h	1.614
#1875	#1875-421	Control	15	Ins_6h	0.817
#1875	#1875-421	Control	18	Ins_6h	2.035
#1875	#1875-421	Control	22	Ins_6h	1.128
#1875	#1875-421	Control	25	Ins_6h	1.392
#1875	#1875-391	Control	1	Ins_6h	0.991
#1875	#1875-391	Control	5	Ins_6h	0.7
#1875	#1875-391	Control	8	Ins_6h	1.2
#1875	#1875-391	Control	11	Ins_6h	0.882
#1875	#1875-391	Control	15	Ins_6h	0.659
#1875	#1875-391	Control	18	Ins_6h	1.771
#1875	#1875-391	Control	22	Ins_6h	1.363
#1875	#1875-391	Control	25	Ins_6h	1.228
#1875	#1875-396	Control	1	Ins_6h	0.929
#1875	#1875-396	Control	5	Ins_6h	1.2
#1875	#1875-396	Control	8	Ins_6h	1.4
#1875	#1875-396	Control	11	Ins_6h	1.974
#1875	#1875-396	Control	15	Ins_6h	1.152
#1875	#1875-396	Control	18	Ins_6h	1.022
#1875	#1875-396	Control	22	Ins_6h	1.514
#1875	#1875-396	Control	25	Ins_6h	1.315
#1875	#1875-401	Control	1	Ins_6h	1.625
#1875	#1875-401	Control	5	Ins_6h	2.3
#1875	#1875-401	Control	8	Ins_6h	1.4
#1875	#1875-401	Control	11	Ins_6h	1.667
#1875	#1875-401	Control	15	Ins_6h	1.25
#1875	#1875-401	Control	18	Ins_6h	1.909
#1875	#1875-401	Control	22	Ins_6h	1.22
#1875	#1875-401	Control	25	Ins_6h	1.754
#1875	#1875-406	Control	1	Ins_6h	0.784
#1875	#1875-406	Control	5	Ins_6h	1.6
#1875	#1875-406	Control	8	Ins_6h	1.1
#1875	#1875-406	Control	11	Ins_6h	1.876
#1875	#1875-406	Control	15	Ins_6h	1.124
#1875	#1875-406	Control	18	Ins_6h	1.401
#1875	#1875-406	Control	22	Ins_6h	1.036
#1875	#1875-406	Control	25	Ins_6h	1.433
#1875	#1875-382	STZ	1	Ins_6h	1.289
#1875	#1875-382	STZ	5	Ins_6h	1.1
#1875	#1875-382	STZ	8	Ins_6h	1
#1875	#1875-382	STZ	11	Ins_6h	0.467
#1875	#1875-382	STZ	15	Ins_6h	0.334
#1875	#1875-382	STZ	18	Ins_6h	0.313
#1875	#1875-382	STZ	22	Ins_6h	0.361
#1875	#1875-382	STZ	25	Ins_6h	0.365
#1875	#1875-383	STZ	1	Ins_6h	1.459
#1875	#1875-383	STZ	5	Ins_6h	1.2
#1875	#1875-383	STZ	8	Ins_6h	1
#1875	#1875-383	STZ	11	Ins_6h	0.531
#1875	#1875-383	STZ	15	Ins_6h	0.353
#1875	#1875-383	STZ	18	Ins_6h	0.222
#1875	#1875-383	STZ	22	Ins_6h	0.274
#1875	#1875-383	STZ	25	Ins_6h	0.215
#1875	#1875-384	STZ	1	Ins_6h	1.174
#1875	#1875-384	STZ	5	Ins_6h	1.6
#1875	#1875-384	STZ	8	Ins_6h	1
#1875	#1875-384	STZ	15	Ins_6h	0.697
#1875	#1875-384	STZ	18	Ins_6h	0.301
#1875	#1875-384	STZ	22	Ins_6h	0.396
#1875	#1875-384	STZ	25	Ins_6h	0.415
#1875	#1875-385	STZ	5	Ins_6h	1.1
#1875	#1875-385	STZ	8	Ins_6h	1
#1875	#1875-385	STZ	11	Ins_6h	0.534
#1875	#1875-385	STZ	15	Ins_6h	0.635
#1875	#1875-385	STZ	18	Ins_6h	0.49
#1875	#1875-385	STZ	22	Ins_6h	0.418
#1875	#1875-385	STZ	25	Ins_6h	0.435
#1875	#1875-417	STZ	1	Ins_6h	0.952
#1875	#1875-417	STZ	5	Ins_6h	1.1
#1875	#1875-417	STZ	8	Ins_6h	0.9
#1875	#1875-417	STZ	11	Ins_6h	0.527
#1875	#1875-417	STZ	15	Ins_6h	0.335
#1875	#1875-417	STZ	18	Ins_6h	0.41
#1875	#1875-417	STZ	22	Ins_6h	0.337
#1875	#1875-417	STZ	25	Ins_6h	0.34
#1875	#1875-418	STZ	1	Ins_6h	0.803
#1875	#1875-418	STZ	5	Ins_6h	1.4
#1875	#1875-418	STZ	8	Ins_6h	1
#1875	#1875-418	STZ	11	Ins_6h	0.65
#1875	#1875-418	STZ	15	Ins_6h	0.556
#1875	#1875-418	STZ	18	Ins_6h	0.467
#1875	#1875-418	STZ	22	Ins_6h	0.52
#1875	#1875-418	STZ	25	Ins_6h	0.377
#1875	#1875-419	STZ	1	Ins_6h	1.22
#1875	#1875-419	STZ	5	Ins_6h	1.2
#1875	#1875-419	STZ	8	Ins_6h	0.8
#1875	#1875-419	STZ	11	Ins_6h	0.514
#1875	#1875-419	STZ	15	Ins_6h	0.3
#1875	#1875-419	STZ	18	Ins_6h	0.298
#1875	#1875-419	STZ	22	Ins_6h	0.219
#1875	#1875-419	STZ	25	Ins_6h	0.32
#1875	#1875-420	STZ	1	Ins_6h	1.338
#1875	#1875-420	STZ	5	Ins_6h	0.8
#1875	#1875-420	STZ	8	Ins_6h	0.8
#1875	#1875-420	STZ	11	Ins_6h	0.517
#1875	#1875-420	STZ	15	Ins_6h	0.446
#1875	#1875-420	STZ	18	Ins_6h	0.452
#1875	#1875-420	STZ	22	Ins_6h	0.343
#1875	#1875-420	STZ	25	Ins_6h	0.36
#1875	#1875-372	STZ - O304(0.25)	1	Ins_6h	1.245
#1875	#1875-372	STZ - O304(0.25)	5	Ins_6h	0.9
#1875	#1875-372	STZ - O304(0.25)	8	Ins_6h	0.6
#1875	#1875-372	STZ - O304(0.25)	11	Ins_6h	0.366
#1875	#1875-372	STZ - O304(0.25)	15	Ins_6h	0.458
#1875	#1875-372	STZ - O304(0.25)	18	Ins_6h	0.289
#1875	#1875-372	STZ - O304(0.25)	22	Ins_6h	0.346
#1875	#1875-372	STZ - O304(0.25)	25	Ins_6h	0.337
#1875	#1875-373	STZ - O304(0.25)	1	Ins_6h	1.986
#1875	#1875-373	STZ - O304(0.25)	5	Ins_6h	0.8
#1875	#1875-373	STZ - O304(0.25)	8	Ins_6h	0.9
#1875	#1875-373	STZ - O304(0.25)	11	Ins_6h	0.266
#1875	#1875-373	STZ - O304(0.25)	18	Ins_6h	0.226
#1875	#1875-373	STZ - O304(0.25)	22	Ins_6h	0.208
#1875	#1875-373	STZ - O304(0.25)	25	Ins_6h	0.426
#1875	#1875-374	STZ - O304(0.25)	1	Ins_6h	0.992
#1875	#1875-374	STZ - O304(0.25)	5	Ins_6h	0.9
#1875	#1875-374	STZ - O304(0.25)	8	Ins_6h	0.5
#1875	#1875-374	STZ - O304(0.25)	11	Ins_6h	0.495
#1875	#1875-374	STZ - O304(0.25)	15	Ins_6h	0.44
#1875	#1875-374	STZ - O304(0.25)	18	Ins_6h	0.38
#1875	#1875-374	STZ - O304(0.25)	22	Ins_6h	0.524
#1875	#1875-374	STZ - O304(0.25)	25	Ins_6h	0.459
#1875	#1875-375	STZ - O304(0.25)	1	Ins_6h	1.418
#1875	#1875-375	STZ - O304(0.25)	5	Ins_6h	1
#1875	#1875-375	STZ - O304(0.25)	8	Ins_6h	0.5
#1875	#1875-375	STZ - O304(0.25)	11	Ins_6h	0.233
#1875	#1875-375	STZ - O304(0.25)	15	Ins_6h	0.407
#1875	#1875-375	STZ - O304(0.25)	18	Ins_6h	0.35
#1875	#1875-375	STZ - O304(0.25)	22	Ins_6h	0.449
#1875	#1875-375	STZ - O304(0.25)	25	Ins_6h	0.393
#1875	#1875-392	STZ - O304(0.25)	1	Ins_6h	1.564
#1875	#1875-392	STZ - O304(0.25)	5	Ins_6h	1.3
#1875	#1875-392	STZ - O304(0.25)	8	Ins_6h	0.7
#1875	#1875-392	STZ - O304(0.25)	11	Ins_6h	0.556
#1875	#1875-392	STZ - O304(0.25)	15	Ins_6h	0.408
#1875	#1875-392	STZ - O304(0.25)	18	Ins_6h	0.39
#1875	#1875-392	STZ - O304(0.25)	22	Ins_6h	0.182
#1875	#1875-392	STZ - O304(0.25)	25	Ins_6h	0.259
#1875	#1875-393	STZ - O304(0.25)	1	Ins_6h	0.6
#1875	#1875-393	STZ - O304(0.25)	5	Ins_6h	1.2
#1875	#1875-393	STZ - O304(0.25)	8	Ins_6h	0.5
#1875	#1875-393	STZ - O304(0.25)	11	Ins_6h	0.437
#1875	#1875-393	STZ - O304(0.25)	15	Ins_6h	0.258
#1875	#1875-393	STZ - O304(0.25)	18	Ins_6h	0.356
#1875	#1875-393	STZ - O304(0.25)	22	Ins_6h	0.276
#1875	#1875-393	STZ - O304(0.25)	25	Ins_6h	0.386
#1875	#1875-394	STZ - O304(0.25)	1	Ins_6h	0.918
#1875	#1875-394	STZ - O304(0.25)	5	Ins_6h	0.8
#1875	#1875-394	STZ - O304(0.25)	8	Ins_6h	0.5
#1875	#1875-394	STZ - O304(0.25)	11	Ins_6h	0.315
#1875	#1875-394	STZ - O304(0.25)	15	Ins_6h	0.416
#1875	#1875-394	STZ - O304(0.25)	18	Ins_6h	0.349
#1875	#1875-394	STZ - O304(0.25)	22	Ins_6h	0.273
#1875	#1875-394	STZ - O304(0.25)	25	Ins_6h	0.396
#1875	#1875-395	STZ - O304(0.25)	1	Ins_6h	0.978
#1875	#1875-395	STZ - O304(0.25)	5	Ins_6h	1.8
#1875	#1875-395	STZ - O304(0.25)	8	Ins_6h	0.7
#1875	#1875-395	STZ - O304(0.25)	11	Ins_6h	0.459
#1875	#1875-395	STZ - O304(0.25)	15	Ins_6h	0.521
#1875	#1875-395	STZ - O304(0.25)	18	Ins_6h	0.411
#1875	#1875-395	STZ - O304(0.25)	22	Ins_6h	0.339
#1875	#1875-395	STZ - O304(0.25)	25	Ins_6h	0.315
#1875	#1875-371	STZ - O304(0.5)	1	Ins_6h	1.587
#1875	#1875-371	STZ - O304(0.5)	5	Ins_6h	0.9
#1875	#1875-371	STZ - O304(0.5)	8	Ins_6h	0.4
#1875	#1875-371	STZ - O304(0.5)	11	Ins_6h	0.287
#1875	#1875-371	STZ - O304(0.5)	15	Ins_6h	0.283
#1875	#1875-371	STZ - O304(0.5)	18	Ins_6h	0.278
#1875	#1875-371	STZ - O304(0.5)	22	Ins_6h	0.29
#1875	#1875-371	STZ - O304(0.5)	25	Ins_6h	0.371
#1875	#1875-376	STZ - O304(0.5)	1	Ins_6h	0.813
#1875	#1875-376	STZ - O304(0.5)	5	Ins_6h	1.1
#1875	#1875-376	STZ - O304(0.5)	8	Ins_6h	0.4
#1875	#1875-376	STZ - O304(0.5)	11	Ins_6h	0.132
#1875	#1875-376	STZ - O304(0.5)	15	Ins_6h	0.308
#1875	#1875-376	STZ - O304(0.5)	18	Ins_6h	0.158
#1875	#1875-376	STZ - O304(0.5)	22	Ins_6h	0.153
#1875	#1875-376	STZ - O304(0.5)	25	Ins_6h	0.173
#1875	#1875-381	STZ - O304(0.5)	1	Ins_6h	1.05
#1875	#1875-381	STZ - O304(0.5)	5	Ins_6h	0.9
#1875	#1875-381	STZ - O304(0.5)	8	Ins_6h	0.7
#1875	#1875-381	STZ - O304(0.5)	11	Ins_6h	0.403
#1875	#1875-381	STZ - O304(0.5)	15	Ins_6h	0.192
#1875	#1875-381	STZ - O304(0.5)	18	Ins_6h	0.243
#1875	#1875-381	STZ - O304(0.5)	22	Ins_6h	0.221
#1875	#1875-381	STZ - O304(0.5)	25	Ins_6h	0.195
#1875	#1875-386	STZ - O304(0.5)	1	Ins_6h	0.675
#1875	#1875-386	STZ - O304(0.5)	5	Ins_6h	1
#1875	#1875-386	STZ - O304(0.5)	8	Ins_6h	0.7
#1875	#1875-386	STZ - O304(0.5)	11	Ins_6h	0.384
#1875	#1875-386	STZ - O304(0.5)	15	Ins_6h	0.353
#1875	#1875-386	STZ - O304(0.5)	18	Ins_6h	0.257
#1875	#1875-386	STZ - O304(0.5)	22	Ins_6h	0.367
#1875	#1875-386	STZ - O304(0.5)	25	Ins_6h	0.343
#1875	#1875-407	STZ - O304(0.5)	1	Ins_6h	1.303
#1875	#1875-407	STZ - O304(0.5)	5	Ins_6h	1.4
#1875	#1875-407	STZ - O304(0.5)	8	Ins_6h	0.5
#1875	#1875-407	STZ - O304(0.5)	11	Ins_6h	0.14
#1875	#1875-407	STZ - O304(0.5)	15	Ins_6h	0.06
#1875	#1875-407	STZ - O304(0.5)	18	Ins_6h	0.448
#1875	#1875-407	STZ - O304(0.5)	22	Ins_6h	0.25
#1875	#1875-407	STZ - O304(0.5)	25	Ins_6h	0.283
#1875	#1875-408	STZ - O304(0.5)	1	Ins_6h	1.446
#1875	#1875-408	STZ - O304(0.5)	5	Ins_6h	1.2
#1875	#1875-408	STZ - O304(0.5)	8	Ins_6h	0.3
#1875	#1875-408	STZ - O304(0.5)	11	Ins_6h	0.041
#1875	#1875-408	STZ - O304(0.5)	15	Ins_6h	0.059
#1875	#1875-408	STZ - O304(0.5)	18	Ins_6h	0.347
#1875	#1875-409	STZ - O304(0.5)	1	Ins_6h	1.08
#1875	#1875-409	STZ - O304(0.5)	5	Ins_6h	1.1
#1875	#1875-409	STZ - O304(0.5)	8	Ins_6h	0.4
#1875	#1875-409	STZ - O304(0.5)	11	Ins_6h	0.332
#1875	#1875-409	STZ - O304(0.5)	15	Ins_6h	0.231
#1875	#1875-409	STZ - O304(0.5)	18	Ins_6h	0.334
#1875	#1875-409	STZ - O304(0.5)	22	Ins_6h	0.21
#1875	#1875-409	STZ - O304(0.5)	25	Ins_6h	0.302
#1875	#1875-410	STZ - O304(0.5)	1	Ins_6h	1.329
#1875	#1875-410	STZ - O304(0.5)	5	Ins_6h	1
#1875	#1875-410	STZ - O304(0.5)	8	Ins_6h	0.3
#1875	#1875-410	STZ - O304(0.5)	11	Ins_6h	0.277
#1875	#1875-410	STZ - O304(0.5)	15	Ins_6h	0.241
#1875	#1875-410	STZ - O304(0.5)	18	Ins_6h	0.198
#1875	#1875-410	STZ - O304(0.5)	22	Ins_6h	0.163
#1875	#1875-410	STZ - O304(0.5)	25	Ins_6h	0.225

## Sheet: Figure-1b_AUC
Experiment	ID	Series	Days	Assay	Value
#1875	#1875-382	STZ	5-25	Ins_6h_AUC	-11.64
#1875	#1875-383	STZ	5-25	Ins_6h_AUC	-14.0475
#1875	#1875-384	STZ	5-25	Ins_6h_AUC	-18.6135
#1875	#1875-385	STZ	5-25	Ins_6h_AUC	-9.428
#1875	#1875-391	Control	5-25	Ins_6h_AUC	8.8545
#1875	#1875-396	Control	5-25	Ins_6h_AUC	3.7895
#1875	#1875-401	Control	5-25	Ins_6h_AUC	-14.558
#1875	#1875-406	Control	5-25	Ins_6h_AUC	-5.121
#1875	#1875-416	Control	5-25	Ins_6h_AUC	9.8735
#1875	#1875-417	STZ	5-25	Ins_6h_AUC	-11.5085
#1875	#1875-418	STZ	5-25	Ins_6h_AUC	-14.659
#1875	#1875-419	STZ	5-25	Ins_6h_AUC	-14.6615
#1875	#1875-420	STZ	5-25	Ins_6h_AUC	-5.707
#1875	#1875-421	Control	5-25	Ins_6h_AUC	-4.683
#1875	#1875-371	STZ - O304(0.5)	5-25	Ins_6h_AUC	-10.9105
#1875	#1875-372	STZ - O304(0.25)	5-25	Ins_6h_AUC	-9.238
#1875	#1875-373	STZ - O304(0.25)	5-25	Ins_6h_AUC	-8.5315
#1875	#1875-374	STZ - O304(0.25)	5-25	Ins_6h_AUC	-8.025
#1875	#1875-375	STZ - O304(0.25)	5-25	Ins_6h_AUC	-11.374
#1875	#1875-376	STZ - O304(0.5)	5-25	Ins_6h_AUC	-16.262
#1875	#1875-381	STZ - O304(0.5)	5-25	Ins_6h_AUC	-10.551
#1875	#1875-386	STZ - O304(0.5)	5-25	Ins_6h_AUC	-11.122
#1875	#1875-392	STZ - O304(0.25)	5-25	Ins_6h_AUC	-16.1855
#1875	#1875-393	STZ - O304(0.25)	5-25	Ins_6h_AUC	-15.4765
#1875	#1875-394	STZ - O304(0.25)	5-25	Ins_6h_AUC	-7.9705
#1875	#1875-395	STZ - O304(0.25)	5-25	Ins_6h_AUC	-24.6725
#1875	#1875-407	STZ - O304(0.5)	5-25	Ins_6h_AUC	-20.8325
#1875	#1875-409	STZ - O304(0.5)	5-25	Ins_6h_AUC	-14.8225
#1875	#1875-410	STZ - O304(0.5)	5-25	Ins_6h_AUC	-14.186

## Sheet: Figure-1c
ID	Series	Week	Assay	Value
#1875-382	STZ	4	Insulin_content_ng.ug	0.52602
#1875-383	STZ	4	Insulin_content_ng.ug	0.467461
#1875-384	STZ	4	Insulin_content_ng.ug	0.503186
#1875-385	STZ	4	Insulin_content_ng.ug	0.395568
#1875-391	Control	4	Insulin_content_ng.ug	32.3611
#1875-396	Control	4	Insulin_content_ng.ug	13.6082
#1875-401	Control	4	Insulin_content_ng.ug	12.3184
#1875-406	Control	4	Insulin_content_ng.ug	22.9362
#1875-411	Control	4	Insulin_content_ng.ug	13.2756
#1875-416	Control	4	Insulin_content_ng.ug	18.3515
#1875-417	STZ	4	Insulin_content_ng.ug	0.548712
#1875-418	STZ	4	Insulin_content_ng.ug	0.601357
#1875-419	STZ	4	Insulin_content_ng.ug	0.434199
#1875-420	STZ	4	Insulin_content_ng.ug	0.762481
#1875-421	Control	4	Insulin_content_ng.ug	14.3942
#1875-371	STZ - O304(0.5)	4	Insulin_content_ng.ug	1.42898
#1875-372	STZ - O304(0.25)	4	Insulin_content_ng.ug	0.539507
#1875-373	STZ - O304(0.25)	4	Insulin_content_ng.ug	0.818506
#1875-374	STZ - O304(0.25)	4	Insulin_content_ng.ug	0.614187
#1875-375	STZ - O304(0.25)	4	Insulin_content_ng.ug	0.849791
#1875-376	STZ - O304(0.5)	4	Insulin_content_ng.ug	1.80388
#1875-381	STZ - O304(0.5)	4	Insulin_content_ng.ug	1.62627
#1875-386	STZ - O304(0.5)	4	Insulin_content_ng.ug	1.07225
#1875-392	STZ - O304(0.25)	4	Insulin_content_ng.ug	1.4704
#1875-393	STZ - O304(0.25)	4	Insulin_content_ng.ug	0.767784
#1875-394	STZ - O304(0.25)	4	Insulin_content_ng.ug	0.626735
#1875-395	STZ - O304(0.25)	4	Insulin_content_ng.ug	0.807433
#1875-407	STZ - O304(0.5)	4	Insulin_content_ng.ug	1.21258
#1875-409	STZ - O304(0.5)	4	Insulin_content_ng.ug	1.2088
#1875-410	STZ - O304(0.5)	4	Insulin_content_ng.ug	1.24579

## Sheet: Figure-1d
ID	Series	Day	Assay	Value
#1875-382	STZ	29	Relative_islet_area	0.00328984
#1875-406	Control	29	Relative_islet_area	0.00209086
#1875-417	STZ	29	Relative_islet_area	0.00248868
#1875-420	STZ	29	Relative_islet_area	0.000835831
#1875-421	Control	29	Relative_islet_area	0.0100305
#1875-396	Control	29	Relative_islet_area	0.00758445
#1875-391	Control	29	Relative_islet_area	0.00559116
#1875-401	Control	29	Relative_islet_area	0.00733672
#1875-418	STZ	29	Relative_islet_area	0.00301714
#1875-419	STZ	29	Relative_islet_area	0.00177112
#1875-372	STZ - O304(0.25)	29	Relative_islet_area	0.00188968
#1875-375	STZ - O304(0.25)	29	Relative_islet_area	0.00258786
#1875-393	STZ - O304(0.25)	29	Relative_islet_area	0.00286351
#1875-407	STZ - O304(0.5)	29	Relative_islet_area	0.00110004
#1875-409	STZ - O304(0.5)	29	Relative_islet_area	0.00183471
#1875-410	STZ - O304(0.5)	29	Relative_islet_area	0.0024665
#1875-410	STZ - O304(0.5)	29	Relative_islet_area	0.00334424
#1875-381	STZ - O304(0.5)	29	Relative_islet_area	0.00206255
#1875-386	STZ - O304(0.5)	29	Relative_islet_area	0.00363016
#1875-394	STZ - O304(0.25)	29	Relative_islet_area	0.00340181
#1875-395	STZ - O304(0.25)	29	Relative_islet_area	0.00372017

## Sheet: Figure-1e
ID	Series	IHC	Ab_ID	Value
#1875-396	Control	Insulin-Glucagon	Insulin_p	0.828743
#1875-406	Control	Insulin-Glucagon	Insulin_p	0.869716
#1875-421	Control	Insulin-Glucagon	Insulin_p	0.892003
#1875-382	STZ	Insulin-Glucagon	Insulin_p	0.518191
#1875-417	STZ	Insulin-Glucagon	Insulin_p	0.618734
#1875-420	STZ	Insulin-Glucagon	Insulin_p	0.601392
#1875-372	STZ - O304(0.25)	Insulin-Glucagon	Insulin_p	0.599821
#1875-375	STZ - O304(0.25)	Insulin-Glucagon	Insulin_p	0.538511
#1875-393	STZ - O304(0.25)	Insulin-Glucagon	Insulin_p	0.636947
#1875-407	STZ - O304(0.5)	Insulin-Glucagon	Insulin_p	0.638662
#1875-409	STZ - O304(0.5)	Insulin-Glucagon	Insulin_p	0.699331
#1875-410	STZ - O304(0.5)	Insulin-Glucagon	Insulin_p	0.665076

## Sheet: Figure-1f
ID	Series	IHC	Ab_ID	Value
#1875-396	Control	Insulin-Glucagon	Glucagon_p	0.126905
#1875-406	Control	Insulin-Glucagon	Glucagon_p	0.108798
#1875-421	Control	Insulin-Glucagon	Glucagon_p	0.0609848
#1875-382	STZ	Insulin-Glucagon	Glucagon_p	0.29142
#1875-417	STZ	Insulin-Glucagon	Glucagon_p	0.255392
#1875-420	STZ	Insulin-Glucagon	Glucagon_p	0.370252
#1875-372	STZ - O304(0.25)	Insulin-Glucagon	Glucagon_p	0.239394
#1875-375	STZ - O304(0.25)	Insulin-Glucagon	Glucagon_p	0.302224
#1875-393	STZ - O304(0.25)	Insulin-Glucagon	Glucagon_p	0.185446
#1875-407	STZ - O304(0.5)	Insulin-Glucagon	Glucagon_p	0.283526
#1875-409	STZ - O304(0.5)	Insulin-Glucagon	Glucagon_p	0.27389
#1875-410	STZ - O304(0.5)	Insulin-Glucagon	Glucagon_p	0.361647

## Sheet: Figure-1g_line
Experiment	ID	Series	Day	Assay	Value
#1875	#1875-416	Control	1	BG_6h	8.3
#1875	#1875-416	Control	5	BG_6h	9.7
#1875	#1875-416	Control	8	BG_6h	9.2
#1875	#1875-416	Control	11	BG_6h	7.7
#1875	#1875-416	Control	15	BG_6h	8
#1875	#1875-416	Control	18	BG_6h	8.8
#1875	#1875-416	Control	22	BG_6h	9
#1875	#1875-416	Control	25	BG_6h	9.5
#1875	#1875-421	Control	1	BG_6h	8.9
#1875	#1875-421	Control	5	BG_6h	11.1
#1875	#1875-421	Control	8	BG_6h	8.5
#1875	#1875-421	Control	11	BG_6h	10.2
#1875	#1875-421	Control	15	BG_6h	7.7
#1875	#1875-421	Control	18	BG_6h	8.3
#1875	#1875-421	Control	22	BG_6h	8.5
#1875	#1875-421	Control	25	BG_6h	9.7
#1875	#1875-391	Control	1	BG_6h	9.4
#1875	#1875-391	Control	5	BG_6h	8.7
#1875	#1875-391	Control	8	BG_6h	8.5
#1875	#1875-391	Control	11	BG_6h	9.3
#1875	#1875-391	Control	15	BG_6h	7.7
#1875	#1875-391	Control	18	BG_6h	9.1
#1875	#1875-391	Control	22	BG_6h	9.3
#1875	#1875-391	Control	25	BG_6h	8.6
#1875	#1875-396	Control	1	BG_6h	8.5
#1875	#1875-396	Control	5	BG_6h	8.5
#1875	#1875-396	Control	8	BG_6h	11.4
#1875	#1875-396	Control	11	BG_6h	9.8
#1875	#1875-396	Control	15	BG_6h	9.5
#1875	#1875-396	Control	18	BG_6h	8.2
#1875	#1875-396	Control	22	BG_6h	9.8
#1875	#1875-396	Control	25	BG_6h	8.3
#1875	#1875-401	Control	1	BG_6h	9.3
#1875	#1875-401	Control	5	BG_6h	9.5
#1875	#1875-401	Control	8	BG_6h	8.9
#1875	#1875-401	Control	11	BG_6h	7.8
#1875	#1875-401	Control	15	BG_6h	8.2
#1875	#1875-401	Control	18	BG_6h	10.2
#1875	#1875-401	Control	22	BG_6h	8.3
#1875	#1875-401	Control	25	BG_6h	10
#1875	#1875-406	Control	1	BG_6h	8.6
#1875	#1875-406	Control	5	BG_6h	9
#1875	#1875-406	Control	8	BG_6h	9.5
#1875	#1875-406	Control	11	BG_6h	9.5
#1875	#1875-406	Control	15	BG_6h	9.2
#1875	#1875-406	Control	18	BG_6h	10.1
#1875	#1875-406	Control	22	BG_6h	10.8
#1875	#1875-406	Control	25	BG_6h	8.5
#1875	#1875-382	STZ	1	BG_6h	8.4
#1875	#1875-382	STZ	5	BG_6h	12
#1875	#1875-382	STZ	8	BG_6h	12.2
#1875	#1875-382	STZ	11	BG_6h	18
#1875	#1875-382	STZ	15	BG_6h	21.3
#1875	#1875-382	STZ	18	BG_6h	23.2
#1875	#1875-382	STZ	22	BG_6h	24.4
#1875	#1875-382	STZ	25	BG_6h	26.2
#1875	#1875-383	STZ	1	BG_6h	8.7
#1875	#1875-383	STZ	5	BG_6h	14.9
#1875	#1875-383	STZ	8	BG_6h	15.3
#1875	#1875-383	STZ	11	BG_6h	23.3
#1875	#1875-383	STZ	15	BG_6h	25
#1875	#1875-383	STZ	18	BG_6h	21.6
#1875	#1875-383	STZ	22	BG_6h	27.1
#1875	#1875-383	STZ	25	BG_6h	29.2
#1875	#1875-384	STZ	1	BG_6h	9.2
#1875	#1875-384	STZ	5	BG_6h	13.8
#1875	#1875-384	STZ	8	BG_6h	16.9
#1875	#1875-384	STZ	11	BG_6h	20.6
#1875	#1875-384	STZ	15	BG_6h	22.5
#1875	#1875-384	STZ	18	BG_6h	15.6
#1875	#1875-384	STZ	22	BG_6h	23
#1875	#1875-384	STZ	25	BG_6h	26.7
#1875	#1875-385	STZ	1	BG_6h	10.1
#1875	#1875-385	STZ	5	BG_6h	13
#1875	#1875-385	STZ	8	BG_6h	17.4
#1875	#1875-385	STZ	11	BG_6h	19.1
#1875	#1875-385	STZ	15	BG_6h	23.8
#1875	#1875-385	STZ	18	BG_6h	22.6
#1875	#1875-385	STZ	22	BG_6h	24.5
#1875	#1875-385	STZ	25	BG_6h	28.7
#1875	#1875-417	STZ	1	BG_6h	7.7
#1875	#1875-417	STZ	5	BG_6h	11.3
#1875	#1875-417	STZ	8	BG_6h	13.7
#1875	#1875-417	STZ	11	BG_6h	18.5
#1875	#1875-417	STZ	15	BG_6h	17.5
#1875	#1875-417	STZ	18	BG_6h	22
#1875	#1875-417	STZ	22	BG_6h	26.6
#1875	#1875-417	STZ	25	BG_6h	23.3
#1875	#1875-418	STZ	1	BG_6h	6.8
#1875	#1875-418	STZ	5	BG_6h	13.1
#1875	#1875-418	STZ	8	BG_6h	17.6
#1875	#1875-418	STZ	11	BG_6h	20.7
#1875	#1875-418	STZ	15	BG_6h	20.3
#1875	#1875-418	STZ	18	BG_6h	23.8
#1875	#1875-418	STZ	22	BG_6h	26.5
#1875	#1875-418	STZ	25	BG_6h	24.4
#1875	#1875-419	STZ	1	BG_6h	8.1
#1875	#1875-419	STZ	5	BG_6h	11.5
#1875	#1875-419	STZ	8	BG_6h	16.3
#1875	#1875-419	STZ	11	BG_6h	21.6
#1875	#1875-419	STZ	15	BG_6h	23.5
#1875	#1875-419	STZ	18	BG_6h	26.5
#1875	#1875-419	STZ	22	BG_6h	26.6
#1875	#1875-419	STZ	25	BG_6h	26.2
#1875	#1875-420	STZ	1	BG_6h	9.4
#1875	#1875-420	STZ	5	BG_6h	11.1
#1875	#1875-420	STZ	8	BG_6h	12.4
#1875	#1875-420	STZ	11	BG_6h	17.8
#1875	#1875-420	STZ	15	BG_6h	20.6
#1875	#1875-420	STZ	18	BG_6h	25
#1875	#1875-420	STZ	22	BG_6h	21.6
#1875	#1875-420	STZ	25	BG_6h	21.8
#1883	#1883-456	STZ	1	BG_6h	8.8
#1883	#1883-456	STZ	5	BG_6h	14.8
#1883	#1883-456	STZ	8	BG_6h	17.9
#1883	#1883-456	STZ	11	BG_6h	25.1
#1883	#1883-456	STZ	15	BG_6h	26.6
#1883	#1883-456	STZ	18	BG_6h	28.8
#1883	#1883-456	STZ	22	BG_6h	29.9
#1883	#1883-456	STZ	25	BG_6h	29.6
#1883	#1883-457	STZ	1	BG_6h	8.6
#1883	#1883-457	STZ	5	BG_6h	13.7
#1883	#1883-457	STZ	8	BG_6h	12.8
#1883	#1883-457	STZ	11	BG_6h	24.8
#1883	#1883-457	STZ	15	BG_6h	30.3
#1883	#1883-457	STZ	18	BG_6h	30.7
#1883	#1883-457	STZ	22	BG_6h	31
#1883	#1883-457	STZ	25	BG_6h	29.1
#1883	#1883-458	STZ	1	BG_6h	8.8
#1883	#1883-458	STZ	5	BG_6h	13.9
#1883	#1883-458	STZ	8	BG_6h	22.1
#1883	#1883-458	STZ	11	BG_6h	26
#1883	#1883-458	STZ	15	BG_6h	24.3
#1883	#1883-458	STZ	18	BG_6h	26.9
#1883	#1883-458	STZ	22	BG_6h	29.1
#1883	#1883-458	STZ	25	BG_6h	29
#1883	#1883-459	STZ	1	BG_6h	8.4
#1883	#1883-459	STZ	5	BG_6h	15.2
#1883	#1883-459	STZ	8	BG_6h	14.8
#1883	#1883-459	STZ	11	BG_6h	24.5
#1883	#1883-459	STZ	15	BG_6h	27.5
#1883	#1883-459	STZ	18	BG_6h	28.4
#1883	#1883-459	STZ	22	BG_6h	30.7
#1883	#1883-459	STZ	25	BG_6h	30.4
#1883	#1883-464	STZ	1	BG_6h	9
#1883	#1883-464	STZ	5	BG_6h	14.5
#1883	#1883-464	STZ	8	BG_6h	13.3
#1883	#1883-464	STZ	11	BG_6h	13.1
#1883	#1883-464	STZ	15	BG_6h	17.1
#1883	#1883-464	STZ	18	BG_6h	25.1
#1883	#1883-464	STZ	22	BG_6h	26.7
#1883	#1883-464	STZ	25	BG_6h	25
#1883	#1883-465	STZ	1	BG_6h	11
#1883	#1883-465	STZ	5	BG_6h	12.9
#1883	#1883-465	STZ	8	BG_6h	11.3
#1883	#1883-465	STZ	11	BG_6h	15.7
#1883	#1883-465	STZ	15	BG_6h	21.4
#1883	#1883-465	STZ	18	BG_6h	26.2
#1883	#1883-465	STZ	22	BG_6h	26.9
#1883	#1883-465	STZ	25	BG_6h	25.5
#1883	#1883-466	STZ	1	BG_6h	8.1
#1883	#1883-466	STZ	5	BG_6h	13.9
#1883	#1883-466	STZ	8	BG_6h	15.6
#1883	#1883-466	STZ	11	BG_6h	22.4
#1883	#1883-466	STZ	15	BG_6h	25
#1883	#1883-466	STZ	18	BG_6h	28.5
#1883	#1883-466	STZ	22	BG_6h	21.6
#1883	#1883-466	STZ	25	BG_6h	27.5
#1883	#1883-467	STZ	1	BG_6h	9.4
#1883	#1883-467	STZ	5	BG_6h	12.8
#1883	#1883-467	STZ	8	BG_6h	9.9
#1883	#1883-467	STZ	11	BG_6h	12.4
#1883	#1883-467	STZ	15	BG_6h	16.7
#1883	#1883-467	STZ	18	BG_6h	16.4
#1883	#1883-467	STZ	22	BG_6h	19.9
#1883	#1883-467	STZ	25	BG_6h	22.2
#1875	#1875-397	STZ - O304(0.5)	1	BG_6h	7.5
#1875	#1875-397	STZ - O304(0.5)	5	BG_6h	13.2
#1875	#1875-397	STZ - O304(0.5)	8	BG_6h	16.4
#1875	#1875-397	STZ - O304(0.5)	11	BG_6h	18.8
#1875	#1875-397	STZ - O304(0.5)	15	BG_6h	24.6
#1875	#1875-397	STZ - O304(0.5)	18	BG_6h	11.3
#1875	#1875-397	STZ - O304(0.5)	22	BG_6h	9.7
#1875	#1875-397	STZ - O304(0.5)	25	BG_6h	11.7
#1875	#1875-398	STZ - O304(0.5)	1	BG_6h	7.8
#1875	#1875-398	STZ - O304(0.5)	5	BG_6h	13
#1875	#1875-398	STZ - O304(0.5)	8	BG_6h	12.9
#1875	#1875-398	STZ - O304(0.5)	11	BG_6h	21.9
#1875	#1875-398	STZ - O304(0.5)	15	BG_6h	21.5
#1875	#1875-398	STZ - O304(0.5)	18	BG_6h	12.1
#1875	#1875-398	STZ - O304(0.5)	22	BG_6h	9.6
#1875	#1875-398	STZ - O304(0.5)	25	BG_6h	11.9
#1875	#1875-399	STZ - O304(0.5)	1	BG_6h	8.7
#1875	#1875-399	STZ - O304(0.5)	5	BG_6h	11.9
#1875	#1875-399	STZ - O304(0.5)	8	BG_6h	11.7
#1875	#1875-399	STZ - O304(0.5)	11	BG_6h	22.6
#1875	#1875-399	STZ - O304(0.5)	15	BG_6h	20.3
#1875	#1875-399	STZ - O304(0.5)	18	BG_6h	7.3
#1875	#1875-399	STZ - O304(0.5)	22	BG_6h	6.9
#1875	#1875-399	STZ - O304(0.5)	25	BG_6h	14.7
#1875	#1875-400	STZ - O304(0.5)	1	BG_6h	9.7
#1875	#1875-400	STZ - O304(0.5)	5	BG_6h	12.9
#1875	#1875-400	STZ - O304(0.5)	8	BG_6h	17.9
#1875	#1875-400	STZ - O304(0.5)	11	BG_6h	23.1
#1875	#1875-400	STZ - O304(0.5)	15	BG_6h	23.9
#1875	#1875-400	STZ - O304(0.5)	18	BG_6h	11.2
#1875	#1875-400	STZ - O304(0.5)	22	BG_6h	8.3
#1875	#1875-400	STZ - O304(0.5)	25	BG_6h	20.1
#1875	#1875-412	STZ - O304(0.5)	1	BG_6h	8.7
#1875	#1875-412	STZ - O304(0.5)	5	BG_6h	8.5
#1875	#1875-412	STZ - O304(0.5)	8	BG_6h	10.3
#1875	#1875-412	STZ - O304(0.5)	11	BG_6h	12.3
#1875	#1875-412	STZ - O304(0.5)	15	BG_6h	20.3
#1875	#1875-412	STZ - O304(0.5)	18	BG_6h	9.8
#1875	#1875-412	STZ - O304(0.5)	22	BG_6h	8.5
#1875	#1875-412	STZ - O304(0.5)	25	BG_6h	8.6
#1875	#1875-413	STZ - O304(0.5)	1	BG_6h	8.2
#1875	#1875-413	STZ - O304(0.5)	5	BG_6h	8.7
#1875	#1875-413	STZ - O304(0.5)	8	BG_6h	9.4
#1875	#1875-413	STZ - O304(0.5)	11	BG_6h	12.4
#1875	#1875-413	STZ - O304(0.5)	15	BG_6h	16.6
#1875	#1875-413	STZ - O304(0.5)	18	BG_6h	12.7
#1875	#1875-413	STZ - O304(0.5)	22	BG_6h	12.8
#1875	#1875-413	STZ - O304(0.5)	25	BG_6h	18.4
#1875	#1875-414	STZ - O304(0.5)	1	BG_6h	8.5
#1875	#1875-414	STZ - O304(0.5)	5	BG_6h	14.3
#1875	#1875-414	STZ - O304(0.5)	8	BG_6h	16.1
#1875	#1875-414	STZ - O304(0.5)	11	BG_6h	12.9
#1875	#1875-414	STZ - O304(0.5)	15	BG_6h	24
#1875	#1875-414	STZ - O304(0.5)	18	BG_6h	17.3
#1875	#1875-414	STZ - O304(0.5)	22	BG_6h	12
#1875	#1875-414	STZ - O304(0.5)	25	BG_6h	23
#1875	#1875-415	STZ - O304(0.5)	1	BG_6h	9.5
#1875	#1875-415	STZ - O304(0.5)	5	BG_6h	15.4
#1875	#1875-415	STZ - O304(0.5)	8	BG_6h	12.7
#1875	#1875-415	STZ - O304(0.5)	11	BG_6h	18.9
#1875	#1875-415	STZ - O304(0.5)	15	BG_6h	23.3
#1875	#1875-415	STZ - O304(0.5)	18	BG_6h	10.3
#1875	#1875-415	STZ - O304(0.5)	22	BG_6h	7.6
#1875	#1875-415	STZ - O304(0.5)	25	BG_6h	14.9
#1883	#1883-452	STZ - O304(0.25)	1	BG_6h	8
#1883	#1883-452	STZ - O304(0.25)	5	BG_6h	9.9
#1883	#1883-452	STZ - O304(0.25)	8	BG_6h	12.3
#1883	#1883-452	STZ - O304(0.25)	11	BG_6h	15.8
#1883	#1883-452	STZ - O304(0.25)	15	BG_6h	21
#1883	#1883-452	STZ - O304(0.25)	18	BG_6h	17.9
#1883	#1883-452	STZ - O304(0.25)	22	BG_6h	11.3
#1883	#1883-452	STZ - O304(0.25)	25	BG_6h	9.4
#1883	#1883-453	STZ - O304(0.25)	1	BG_6h	8.8
#1883	#1883-453	STZ - O304(0.25)	5	BG_6h	10.4
#1883	#1883-453	STZ - O304(0.25)	8	BG_6h	18.4
#1883	#1883-453	STZ - O304(0.25)	11	BG_6h	24.6
#1883	#1883-453	STZ - O304(0.25)	15	BG_6h	21.6
#1883	#1883-453	STZ - O304(0.25)	18	BG_6h	23.8
#1883	#1883-453	STZ - O304(0.25)	22	BG_6h	16.3
#1883	#1883-453	STZ - O304(0.25)	25	BG_6h	17.6
#1883	#1883-454	STZ - O304(0.25)	1	BG_6h	9.4
#1883	#1883-454	STZ - O304(0.25)	5	BG_6h	12.8
#1883	#1883-454	STZ - O304(0.25)	8	BG_6h	17.5
#1883	#1883-454	STZ - O304(0.25)	11	BG_6h	24.3
#1883	#1883-454	STZ - O304(0.25)	15	BG_6h	25.9
#1883	#1883-454	STZ - O304(0.25)	18	BG_6h	26.1
#1883	#1883-454	STZ - O304(0.25)	22	BG_6h	21.8
#1883	#1883-454	STZ - O304(0.25)	25	BG_6h	19.5
#1883	#1883-455	STZ - O304(0.25)	1	BG_6h	8.2
#1883	#1883-455	STZ - O304(0.25)	5	BG_6h	11.9
#1883	#1883-455	STZ - O304(0.25)	8	BG_6h	16.1
#1883	#1883-455	STZ - O304(0.25)	11	BG_6h	17.4
#1883	#1883-455	STZ - O304(0.25)	15	BG_6h	25
#1883	#1883-455	STZ - O304(0.25)	18	BG_6h	26.1
#1883	#1883-455	STZ - O304(0.25)	22	BG_6h	15.3
#1883	#1883-455	STZ - O304(0.25)	25	BG_6h	13.3
#1883	#1883-460	STZ - O304(0.25)	1	BG_6h	10
#1883	#1883-460	STZ - O304(0.25)	5	BG_6h	12.2
#1883	#1883-460	STZ - O304(0.25)	8	BG_6h	14.9
#1883	#1883-460	STZ - O304(0.25)	11	BG_6h	23.8
#1883	#1883-460	STZ - O304(0.25)	15	BG_6h	25
#1883	#1883-460	STZ - O304(0.25)	18	BG_6h	23.1
#1883	#1883-460	STZ - O304(0.25)	22	BG_6h	21
#1883	#1883-460	STZ - O304(0.25)	25	BG_6h	24.6
#1883	#1883-461	STZ - O304(0.25)	1	BG_6h	8.3
#1883	#1883-461	STZ - O304(0.25)	5	BG_6h	10.5
#1883	#1883-461	STZ - O304(0.25)	8	BG_6h	19.3
#1883	#1883-461	STZ - O304(0.25)	11	BG_6h	24
#1883	#1883-461	STZ - O304(0.25)	15	BG_6h	27.8
#1883	#1883-461	STZ - O304(0.25)	18	BG_6h	25.6
#1883	#1883-461	STZ - O304(0.25)	22	BG_6h	20.9
#1883	#1883-461	STZ - O304(0.25)	25	BG_6h	26.4
#1883	#1883-462	STZ - O304(0.25)	1	BG_6h	8
#1883	#1883-462	STZ - O304(0.25)	5	BG_6h	11.9
#1883	#1883-462	STZ - O304(0.25)	8	BG_6h	12.9
#1883	#1883-462	STZ - O304(0.25)	11	BG_6h	18.9
#1883	#1883-462	STZ - O304(0.25)	15	BG_6h	23.7
#1883	#1883-462	STZ - O304(0.25)	18	BG_6h	19.1
#1883	#1883-462	STZ - O304(0.25)	22	BG_6h	13.9
#1883	#1883-462	STZ - O304(0.25)	25	BG_6h	17.9
#1883	#1883-463	STZ - O304(0.25)	1	BG_6h	8.8
#1883	#1883-463	STZ - O304(0.25)	5	BG_6h	11.7
#1883	#1883-463	STZ - O304(0.25)	8	BG_6h	18.5
#1883	#1883-463	STZ - O304(0.25)	11	BG_6h	20.9
#1883	#1883-463	STZ - O304(0.25)	15	BG_6h	20.1
#1883	#1883-463	STZ - O304(0.25)	18	BG_6h	18
#1883	#1883-463	STZ - O304(0.25)	22	BG_6h	15.5
#1883	#1883-463	STZ - O304(0.25)	25	BG_6h	14.5
#1883	#1883-468	STZ - O304(0.5)	1	BG_6h	8.3
#1883	#1883-468	STZ - O304(0.5)	5	BG_6h	14.5
#1883	#1883-468	STZ - O304(0.5)	8	BG_6h	25.5
#1883	#1883-468	STZ - O304(0.5)	11	BG_6h	25.5
#1883	#1883-468	STZ - O304(0.5)	15	BG_6h	30.5
#1883	#1883-468	STZ - O304(0.5)	18	BG_6h	24.8
#1883	#1883-468	STZ - O304(0.5)	22	BG_6h	20.8
#1883	#1883-469	STZ - O304(0.5)	1	BG_6h	9.2
#1883	#1883-469	STZ - O304(0.5)	5	BG_6h	15.4
#1883	#1883-469	STZ - O304(0.5)	8	BG_6h	21.2
#1883	#1883-469	STZ - O304(0.5)	11	BG_6h	22.2
#1883	#1883-469	STZ - O304(0.5)	15	BG_6h	25.9
#1883	#1883-469	STZ - O304(0.5)	18	BG_6h	12.1
#1883	#1883-469	STZ - O304(0.5)	22	BG_6h	20.5
#1883	#1883-469	STZ - O304(0.5)	25	BG_6h	14.8
#1883	#1883-470	STZ - O304(0.5)	1	BG_6h	8.7
#1883	#1883-470	STZ - O304(0.5)	5	BG_6h	13.4
#1883	#1883-470	STZ - O304(0.5)	8	BG_6h	13.9
#1883	#1883-470	STZ - O304(0.5)	11	BG_6h	17.3
#1883	#1883-470	STZ - O304(0.5)	15	BG_6h	23.7
#1883	#1883-470	STZ - O304(0.5)	18	BG_6h	7.3
#1883	#1883-470	STZ - O304(0.5)	22	BG_6h	11.2
#1883	#1883-470	STZ - O304(0.5)	25	BG_6h	11.8
#1883	#1883-471	STZ - O304(0.5)	1	BG_6h	7.9
#1883	#1883-471	STZ - O304(0.5)	5	BG_6h	13.2
#1883	#1883-471	STZ - O304(0.5)	8	BG_6h	20.5
#1883	#1883-471	STZ - O304(0.5)	11	BG_6h	21.6
#1883	#1883-471	STZ - O304(0.5)	15	BG_6h	27.2
#1883	#1883-471	STZ - O304(0.5)	18	BG_6h	16.1
#1883	#1883-471	STZ - O304(0.5)	22	BG_6h	9.5
#1883	#1883-472	STZ - O304(0.5)	1	BG_6h	8.2
#1883	#1883-472	STZ - O304(0.5)	5	BG_6h	10
#1883	#1883-472	STZ - O304(0.5)	8	BG_6h	19.5
#1883	#1883-472	STZ - O304(0.5)	11	BG_6h	20.3
#1883	#1883-472	STZ - O304(0.5)	15	BG_6h	26.5
#1883	#1883-472	STZ - O304(0.5)	18	BG_6h	19.9
#1883	#1883-472	STZ - O304(0.5)	22	BG_6h	11.2
#1883	#1883-473	STZ - O304(0.5)	1	BG_6h	7.7
#1883	#1883-473	STZ - O304(0.5)	5	BG_6h	10.8
#1883	#1883-473	STZ - O304(0.5)	8	BG_6h	22.4
#1883	#1883-473	STZ - O304(0.5)	11	BG_6h	24
#1883	#1883-473	STZ - O304(0.5)	15	BG_6h	24.9
#1883	#1883-473	STZ - O304(0.5)	18	BG_6h	21.3
#1883	#1883-473	STZ - O304(0.5)	22	BG_6h	15.8
#1883	#1883-473	STZ - O304(0.5)	25	BG_6h	23.8
#1883	#1883-474	STZ - O304(0.5)	1	BG_6h	7
#1883	#1883-474	STZ - O304(0.5)	5	BG_6h	10.9
#1883	#1883-474	STZ - O304(0.5)	8	BG_6h	17.5
#1883	#1883-474	STZ - O304(0.5)	11	BG_6h	12.9
#1883	#1883-474	STZ - O304(0.5)	15	BG_6h	19.5
#1883	#1883-474	STZ - O304(0.5)	18	BG_6h	8.6
#1883	#1883-474	STZ - O304(0.5)	22	BG_6h	9.2
#1883	#1883-474	STZ - O304(0.5)	25	BG_6h	18.4
#1883	#1883-475	STZ - O304(0.5)	1	BG_6h	6.8
#1883	#1883-475	STZ - O304(0.5)	5	BG_6h	9.6
#1883	#1883-475	STZ - O304(0.5)	8	BG_6h	14.8
#1883	#1883-475	STZ - O304(0.5)	11	BG_6h	14.9
#1883	#1883-475	STZ - O304(0.5)	15	BG_6h	25.9
#1883	#1883-475	STZ - O304(0.5)	18	BG_6h	11.8
#1883	#1883-475	STZ - O304(0.5)	22	BG_6h	7
#1883	#1883-475	STZ - O304(0.5)	25	BG_6h	8.7

## Sheet: Figure-1g_AUC
Experiment	ID	Series	Day	Assay	Value
#1875	#1875-382	STZ	15-25	BG_6h_AUC	24.85
#1875	#1875-383	STZ	15-25	BG_6h_AUC	1.75
#1875	#1875-384	STZ	15-25	BG_6h_AUC	-16.1
#1875	#1875-385	STZ	15-25	BG_6h_AUC	5.6
#1875	#1875-391	Control	15-25	BG_6h_AUC	11.85
#1875	#1875-396	Control	15-25	BG_6h_AUC	-5.3
#1875	#1875-401	Control	15-25	BG_6h_AUC	10.05
#1875	#1875-406	Control	15-25	BG_6h_AUC	7.7
#1875	#1875-416	Control	15-25	BG_6h_AUC	8.55
#1875	#1875-417	STZ	15-25	BG_6h_AUC	56.3
#1875	#1875-418	STZ	15-25	BG_6h_AUC	40.1
#1875	#1875-419	STZ	15-25	BG_6h_AUC	25.4
#1875	#1875-420	STZ	15-25	BG_6h_AUC	20.7
#1875	#1875-421	Control	15-25	BG_6h_AUC	7.9
#1883	#1883-456	STZ	15-25	BG_6h_AUC	23.75
#1883	#1883-457	STZ	15-25	BG_6h_AUC	2.05
#1883	#1883-458	STZ	15-25	BG_6h_AUC	32.95
#1883	#1883-459	STZ	15-25	BG_6h_AUC	18.7
#1883	#1883-464	STZ	15-25	BG_6h_AUC	73.45
#1883	#1883-465	STZ	15-25	BG_6h_AUC	42.2
#1883	#1883-466	STZ	15-25	BG_6h_AUC	4.1
#1883	#1883-467	STZ	15-25	BG_6h_AUC	18.4
#1875	#1875-397	STZ - O304(0.5)	15-25	BG_6h_AUC	-118.05
#1875	#1875-398	STZ - O304(0.5)	15-25	BG_6h_AUC	-88.95
#1875	#1875-399	STZ - O304(0.5)	15-25	BG_6h_AUC	-100.8
#1875	#1875-400	STZ - O304(0.5)	15-25	BG_6h_AUC	-104.75
#1875	#1875-412	STZ - O304(0.5)	15-25	BG_6h_AUC	-95.6
#1875	#1875-413	STZ - O304(0.5)	15-25	BG_6h_AUC	-24.25
#1875	#1875-414	STZ - O304(0.5)	15-25	BG_6h_AUC	-66.95
#1875	#1875-415	STZ - O304(0.5)	15-25	BG_6h_AUC	-113.05
#1883	#1883-452	STZ - O304(0.25)	15-25	BG_6h_AUC	-62.2
#1883	#1883-453	STZ - O304(0.25)	15-25	BG_6h_AUC	-16.85
#1883	#1883-454	STZ - O304(0.25)	15-25	BG_6h_AUC	-23.25
#1883	#1883-455	STZ - O304(0.25)	15-25	BG_6h_AUC	-47.65
#1883	#1883-460	STZ - O304(0.25)	15-25	BG_6h_AUC	-21.25
#1883	#1883-461	STZ - O304(0.25)	15-25	BG_6h_AUC	-33.95
#1883	#1883-462	STZ - O304(0.25)	15-25	BG_6h_AUC	-59.1
#1883	#1883-463	STZ - O304(0.25)	15-25	BG_6h_AUC	-31.85
#1883	#1883-469	STZ - O304(0.5)	15-25	BG_6h_AUC	-83.85
#1883	#1883-470	STZ - O304(0.5)	15-25	BG_6h_AUC	-119
#1883	#1883-473	STZ - O304(0.5)	15-25	BG_6h_AUC	-46.1
#1883	#1883-474	STZ - O304(0.5)	15-25	BG_6h_AUC	-75.85
#1883	#1883-475	STZ - O304(0.5)	15-25	BG_6h_AUC	-141.3

[truncated: 44 more sheets: Figure-1h_line, Figure-1h_AUC, Figure-1i, Figure-1j, Figure-1k, Figure-1l, Figure-2c-Muscle, Figure-2c-Heart, Figure-2d-Muscle, Figure-2d-Heart, Figure-2e_Glucose_metabolism, Figure-2e_Mito_function, Figure-2f_Fuel utilization, Figure-2g_Epeakvel, Figure-2g_EA, Figure-3a_line, Figure-3a_AUC, Figure-3b_line, Figure-3b_AUC, Figure-3c_line …]
